# Supplementary material for: Removal of senescent cells reduces the viral load and attenuates pulmonary and systemic inflammation in SARS-CoV-2-infected, aged hamsters
Source: Nat Aging. 2023 Jul 6;3(7):829–45. doi: 10.1038/s43587-023-00442-w (PMC10353934; doi:10.1038/s43587-023-00442-w)
Supplement: Source Data figures and extended data: — Statistical Source Data [file 43587_2023_442_MOESM5_ESM.xlsx]

## Sheet: Figure 1
C
Up Aged	Log2 relative expression
		Young 1	Young 2	Young 3	Young 4	Aged 1	Aged 2	Aged 3
ProbeName	GeneSymbol	SG12034169_258641410002_S001_GE1_1105_Oct12_1_1.txt:gProcessedSignal(normalized)	SG12034169_258641410004_S001_GE1_1105_Oct12_1_1.txt:gProcessedSignal(normalized)	SG12034169_258641410005_S001_GE1_1105_Oct12_1_1.txt:gProcessedSignal(normalized)	SG12034169_258641410006_S001_GE1_1105_Oct12_1_1.txt:gProcessedSignal(normalized)	SG12034169_258641410008_S001_GE1_1105_Oct12_1_1.txt:gProcessedSignal(normalized)	SG12034169_258641410009_S001_GE1_1105_Oct12_1_1.txt:gProcessedSignal(normalized)	SG12034169_258641410010_S001_GE1_1105_Oct12_1_1.txt:gProcessedSignal(normalized)
CUST_10832_PI448782077	SPATA18	-1.6596408	-1.1185021	-1.3708882	-1.0990281	1.335115	1.4445124	2.46843
CUST_8863_PI448782077	DYNLRB2	-1.2235048	-1.146097	-1.0408628	-0.8312471	0.9744046	1.4466889	1.8206179
CUST_3165_PI448782077	CDKN2A	-0.2658472	-0.33347178	-0.52912474	-0.82676554	1.0550151	0.58885527	0.31133795
CUST_2282_PI448782077	SCG2	-0.9863229	-0.9311919	-0.32591295	-1.0846415	1.037189	0.5874424	1.7034354
CUST_23945_PI448782077	PERP	-0.78002834	-0.6702156	-0.5955448	-0.4553814	0.64705944	0.9160538	0.93805695
CUST_10373_PI448782077	RBM24	-0.61877704	-0.28054357	-0.3456695	-0.90195346	0.86375546	0.7037976	0.57939076
CUST_4498_PI448782077	WDR63	-0.87823856	-1.1359996	-1.0764464	-0.960245	0.90357506	1.3282424	1.819112
CUST_14918_PI448782077	ATG4A	-0.32758975	-0.518698	-0.3298819	-0.37265182	0.62060857	0.57491994	0.3532927
CUST_2561_PI448782077	SYNGR1	-0.8009311	-0.6761466	-0.8036758	-0.612816	0.7505492	0.88810146	1.2549189
CUST_15065_PI448782077	FGF2	-0.8331537	-0.4999876	-0.67549515	-0.562047	0.6413555	0.86906815	1.0602598
CUST_24627_PI448782077	NIPAL3	-1.1284447	-0.20073986	-0.41342163	-0.45988846	0.83266735	0.53853035	0.83129597
CUST_7126_PI448782077	FAS	-0.7484429	-0.54946256	-0.60068107	-0.55614686	0.55120254	0.6914637	1.2120688
CUST_15425_PI448782077	HEXB	-0.24682021	-0.48343825	-0.4306085	-0.329952	0.47984052	0.54160905	0.46936917
CUST_23587_PI448782077	GLS	-0.77722454	-0.20884609	-0.34334564	-0.33765125	0.5192814	0.6971264	0.45065975
CUST_14391_PI448782077	SULF2	-0.804582	-0.5754608	-0.5602144	-0.7088512	0.3085991	0.80576193	1.5347477
CUST_9849_PI448782077	TMEM35A	-0.9844234	-1.1016781	-1.2497189	-1.2688067	0.92981696	1.4132979	2.261513
CUST_8215_PI448782077	FANK1	-0.78485155	-1.6968637	-0.81985617	-2.286469	1.4707165	1.7760086	2.341312
CUST_7322_PI448782077	STYK1	-0.5794215	-0.71710825	-0.84443045	-0.5992007	0.722497	0.77024364	1.2474203
CUST_12139_PI448782077	FILIP1L	-1.25246	-1.2536416	-0.9657788	-0.60729456	0.98073006	1.4756908	1.6227555
CUST_22418_PI448782077	BMT2	-0.42003965	-0.60271883	-0.46490526	-0.19168091	0.5654826	0.59842205	0.51544046
CUST_14528_PI448782077	AOX1	-3.4083533	-2.123407	-1.0750661	-2.1865277	3.026833	2.7218947	3.0446262
CUST_22100_PI448782077	EFEMP1	-1.3107283	-1.0208952	-1.1164982	-1.1662943	1.0687034	1.4936845	2.0520294
CUST_16149_PI448782077	DAB2	-1.3001451	-1.2901597	-0.5633764	-0.3464384	0.82402325	0.8062172	1.8698797
CUST_25540_PI448782077	OSTM1	-0.49107146	-0.45105386	-0.34663177	-0.24709582	0.6693113	0.43039298	0.43614745
CUST_21710_PI448782077	SAT1	0.22139454	-1.4548364	-0.3764677	-1.151876	0.42578268	0.89128447	1.4447222
CUST_12250_PI448782077	TMTC1	-2.4916239	-1.467619	-1.2359858	-1.5723038	2.3801184	2.0653348	2.3220801
CUST_14217_PI448782077	NCKAP5	-1.6060696	-0.44745016	-0.7930865	-0.870955	1.4357963	1.0198221	1.2619429
CUST_5141_PI448782077	PREPL	-0.4547873	-0.20855337	-0.44797188	-0.34915453	0.35682005	0.3760814	0.7275657
CUST_18647_PI448782077	PGM2L1	-1.5148654	-0.48423052	-0.58814	-0.5468917	0.8208375	0.9052634	1.4080253
CUST_19253_PI448782077	SNPH	-0.71791697	-1.1855321	-0.62034845	-0.7027402	0.42240477	0.91063356	1.893498
CUST_11374_PI448782077	MXRA7	-0.5517608	-0.23481476	-0.4225713	-0.4855386	0.38430488	0.48291576	0.82746494
CUST_18540_PI448782077	FAM214A	-0.85593444	-0.3588012	-0.4218133	-0.21126682	0.5187432	0.5692298	0.7598426
CUST_2566_PI448782077	COL8A1	-0.88391256	-0.7844243	-0.45175743	-0.8346	0.33421755	0.89739513	1.7230854
CUST_22263_PI448782077	RAB40B	-0.8945203	-0.5259404	-0.57466936	-0.6615052	0.34455824	0.8080306	1.504046
CUST_3484_PI448782077	GFPT1	-0.41404986	-0.7103765	-0.38911414	-0.25505614	0.56621766	0.6536076	0.54877114
CUST_20301_PI448782077	LRRC6	-0.992455	-1.1023417	-0.9626403	-0.8297391	0.84785795	1.3603406	1.6789775
CUST_5350_PI448782077	TBC1D9	-0.14961863	-1.0477347	-1.0148501	-0.5675664	0.5918379	0.9185252	1.2694049
CUST_6314_PI448782077	BAIAP2L1	-0.6215464	-0.55995953	-0.7149745	-0.82770693	0.68001735	0.8960866	1.1480836
CUST_2175_PI448782077	IGFBP5	-0.87766385	-0.9522412	-0.93345	-0.6523249	0.69327235	1.0410955	1.6813114
CUST_6389_PI448782077	TOB1	-0.45292187	-0.40934086	-0.5765772	-0.46649456	0.19903183	0.7267246	0.979578
C
Down Aged	Log2 relative expression
		Young 1	Young 2	Young 3	Young 4	Aged 1	Aged 2	Aged 3
ProbeName	GeneSymbol	SG12034169_258641410002_S001_GE1_1105_Oct12_1_1.txt:gProcessedSignal(normalized)	SG12034169_258641410004_S001_GE1_1105_Oct12_1_1.txt:gProcessedSignal(normalized)	SG12034169_258641410005_S001_GE1_1105_Oct12_1_1.txt:gProcessedSignal(normalized)	SG12034169_258641410006_S001_GE1_1105_Oct12_1_1.txt:gProcessedSignal(normalized)	SG12034169_258641410008_S001_GE1_1105_Oct12_1_1.txt:gProcessedSignal(normalized)	SG12034169_258641410009_S001_GE1_1105_Oct12_1_1.txt:gProcessedSignal(normalized)	SG12034169_258641410010_S001_GE1_1105_Oct12_1_1.txt:gProcessedSignal(normalized)
CUST_943_PI448782077	MRPL48	0.33717847	0.89697385	0.6441004	0.3685801	-1.0502112	-0.8279607	-0.36865973
CUST_21999_PI448782077	DNMT1	0.585888	0.5195075	0.5185214	0.31627762	-0.634426	-0.71658695	-0.5891818
CUST_16864_PI448782077	ESPL1	0.92291117	0.6477723	0.4134326	0.58851004	-0.4843688	-1.1019874	-0.98626804
CUST_14862_PI448782077	SHMT2	0.7903708	0.67946756	0.50739753	0.54134166	-0.68055165	-0.85846674	-0.97955906
CUST_9642_PI448782077	PIMREG	0.76476383	0.9803262	0.5320573	0.2741413	-0.28240442	-1.6709952	-0.5978856
CUST_13002_PI448782077	PTX3	0.525069	0.5757897	0.48803163	0.6412008	-0.4437592	-0.5225127	-1.2638199
CUST_618_PI448782077	NXT2	1.7341304	0.33262014	1.6849389	1.4748454	-2.1484962	-1.9820027	-1.0960336
CUST_5518_PI448782077	ETS1	0.3093686	0.68743324	0.63655424	0.6133466	-0.48061132	-0.6431494	-1.1229424
CUST_22457_PI448782077	LDB2	0.63842607	0.7301228	0.59332776	0.26844668	-0.21170115	-0.5706136	-1.4480083
CUST_14729_PI448782077	CENPA	0.75283	1.1319203	0.59384966	0.5776744	-1.1123381	-1.0190954	-0.9248395
CUST_830_PI448782077	ANP32A	0.47601822	1.70492	0.8739989	0.41576317	-0.9598882	-1.3435867	-1.1672256
CUST_249_PI448782077	GUCY1B1	0.6845676	0.8164245	0.7168113	0.5803882	-0.5444926	-0.60311496	-1.6505841
CUST_23929_PI448782077	DOCK11	0.516875	1.2217872	0.7427623	0.32872176	-1.075402	-1.1211164	-0.61362815
CUST_5934_PI448782077	DCHS1	0.7294773	0.10175741	0.76249826	0.8217596	-0.36849463	-0.61854994	-1.4284483
CUST_22670_PI448782077	BGN	1.2671943	0.86019176	0.55163234	0.5457577	-1.3047681	-1.3002362	-0.61977154
CUST_5163_PI448782077	DEPDC1B	0.6996479	0.77066326	0.6078057	0.018689632	-0.3629365	-0.57917595	-1.154695
CUST_20857_PI448782077	SCD	0.841866	0.8571391	0.9339204	0.83124304	-0.98698664	-1.3540559	-1.1231256
CUST_7408_PI448782077	E2F8	0.64295816	0.655056	0.30807018	0.6243534	-0.9560895	-1.1438079	-0.1305418
CUST_12826_PI448782077	SERPINF1	0.8317878	0.7184627	0.6769264	0.7488315	-0.71653295	-1.0707257	-1.1887496
CUST_24873_PI448782077	KIF18B	0.9472847	0.99530315	0.6519661	0.5453625	-0.73051214	-1.4106941	-0.9987116
CUST_12642_PI448782077	TOPBP1	0.54348373	1.0606022	0.76987123	0.35873175	-1.1184363	-1.0414948	-0.57275915
CUST_6548_PI448782077	HEPH	0.59907126	0.8501079	0.675689	0.6619537	-0.91672635	-1.1479952	-0.722101
CUST_448_PI448782077	OLFML3	1.1419306	0.36885834	1.1824789	1.1511765	-1.1512728	-1.3588362	-1.3343353
CUST_4992_PI448782077	MDK	0.5067828	1.2303622	0.82787925	0.3972276	-0.9219338	-1.1603439	-0.87997407
CUST_24314_PI448782077	AASS	0.5875461	0.63784385	0.4998777	0.51387525	-0.690583	-0.43697524	-1.1115844
CUST_19480_PI448782077	DBF4	0.46813625	1.2650819	0.6755299	0.37689632	-0.9180408	-0.99074036	-0.87686306
CUST_20444_PI448782077	COL6A3	0.86440325	0.7657056	0.57038546	0.5894499	-0.8954439	-1.0507722	-0.84372663
CUST_23264_PI448782077	APOC1	0.461345	0.6309426	0.51489854	0.37896755	-0.68816733	-0.6234758	-0.6745107
CUST_23937_PI448782077	CBS	1.0311353	0.58329654	0.71264243	1.0360782	-0.8038647	-1.1411908	-1.4180958
CUST_13016_PI448782077	PLK1	0.5684092	0.5836041	0.48509622	0.2638924	-0.6587074	-0.6968725	-0.5454223
CUST_8939_PI448782077	KIF22	0.8148382	0.7083385	0.4434979	0.34431672	-0.43598056	-1.0650923	-0.8099158
CUST_19359_PI448782077	HJURP	0.59138393	0.9184799	0.5153446	0.051439762	-0.7791176	-0.9474621	-0.35006905
CUST_14421_PI448782077	BCL2L12	0.46421647	1.1792839	0.66973615	0.23606229	-0.9442985	-1.035672	-0.5693271
CUST_20427_PI448782077	RUNX1T1	1.399123	2.3921502	1.432884	1.3067777	-2.2410429	-2.1138356	-2.1760566
CUST_7523_PI448782077	NEURL1B	0.8160708	0.68969846	0.5485728	0.56540895	-0.5232465	-0.4479301	-1.6485746
CUST_22562_PI448782077	AURKB	0.693104	0.82141614	0.5222528	0.016298532	-0.8937433	-0.8409407	-0.31838584
CUST_22491_PI448782077	POSTN	0.7520118	0.87653685	0.907722	0.83279943	-1.3366714	-1.1284633	-0.90393543
CUST_10536_PI448782077	EMILIN1	1.3238016	0.9462048	0.96436846	0.8778235	-1.0904964	-1.4518551	-1.569847
CUST_22608_PI448782077	PTTG1	0.8432994	0.73791933	0.5473981	0.16536283	-0.95727587	-0.8741288	-0.46257544
CUST_5435_PI448782077	ETV4	0.78585744	0.60875773	0.4111731	0.6300757	-0.5295732	-1.0248291	-0.8814614
CUST_7523_PI448782077	NEURL1B	0.8160708	0.68969846	0.5485728	0.56540895	-0.5232465	-0.4479301	-1.6485746
CUST_22562_PI448782077	AURKB	0.693104	0.82141614	0.5222528	0.016298532	-0.8937433	-0.8409407	-0.31838584
CUST_22491_PI448782077	POSTN	0.7520118	0.87653685	0.907722	0.83279943	-1.3366714	-1.1284633	-0.90393543
CUST_10536_PI448782077	EMILIN1	1.3238016	0.9462048	0.96436846	0.8778235	-1.0904964	-1.4518551	-1.569847
CUST_22608_PI448782077	PTTG1	0.8432994	0.73791933	0.5473981	0.16536283	-0.95727587	-0.8741288	-0.46257544
CUST_5435_PI448782077	ETV4	0.78585744	0.60875773	0.4111731	0.6300757	-0.5295732	-1.0248291	-0.8814614
D
Up Aged	Log2 relative expression
		Young 1	Young 2	Young 3	Young 4	Aged 1	Aged 2	Aged 3
ProbeName	GeneSymbol	SG12034169_258641410006_S001_GE1_1105_Oct12_1_1.txt:gProcessedSignal(normalized)	SG12034169_258641410008_S001_GE1_1105_Oct12_1_1.txt:gProcessedSignal(normalized)	SG12034169_258641410009_S001_GE1_1105_Oct12_1_1.txt:gProcessedSignal(normalized)	SG12034169_258641410010_S001_GE1_1105_Oct12_1_1.txt:gProcessedSignal(normalized)	SG12034169_258641410002_S001_GE1_1105_Oct12_1_1.txt:gProcessedSignal(normalized)	SG12034169_258641410004_S001_GE1_1105_Oct12_1_1.txt:gProcessedSignal(normalized)	SG12034169_258641410005_S001_GE1_1105_Oct12_1_1.txt:gProcessedSignal(normalized)
CUST_43_PI448782077	SERPINB2	0.22639227	0.7679863	1.092473	1.2523332	-0.22639227	0.4729705	-0.34274006
CUST_20211_PI448782077	IL18R1	0.017538548	1.9280047	2.2490501	2.543013	0.01568842	-0.01568842	-0.12749147
CUST_23780_PI448782077	IGF1	-0.100880146	1.2253628	1.2039919	2.1430063	-0.26326847	0.1153512	0.100880146
CUST_17464_PI448782077	FGF21	0.24146414	1.916811	1.8156228	2.4258804	-0.2117486	0.21174812	-0.7350435
CUST_9650_PI448782077	IGF1R	-0.08585119	0.7537308	0.7602463	0.9882488	-0.9594922	0.2683134	0.08585119
CUST_15065_PI448782077	FGF2	0.05672407	1.2601266	1.4878392	1.6790309	-0.21438265	0.118783474	-0.05672407
CUST_23673_PI448782077	IL36RN	-0.061356068	1.0321674	1.507338	1.4843183	-0.018646717	0.17144346	0.018646717
CUST_21036_PI448782077	SERPINE3	-0.18124008	0.7778535	1.451066	2.0997467	-0.28406143	0.79155684	0.18124104
CUST_6032_PI448782077	ADAM18	0.27427387	5.503147	5.328059	5.4233	-2.3412285	-0.27427387	0.6623769
CUST_12381_PI448782077	AREG	-0.5379505	0.89834785	0.9814682	1.105423	0.1499958	0.2846141	-0.1499958
CUST_24020_PI448782077	INHBA	-0.13168883	0.9210131	1.055454	1.0663688	-0.024392843	0.03726697	0.024392843
CUST_4219_PI448782077	SERPINB10	0.47882748	2.0855136	2.4825969	2.6577802	-0.123719215	-0.12553024	0.123719215
CUST_5028_PI448782077	FGF14	-0.062646866	1.1144714	1.8900156	2.314259	0.26432037	-0.12773895	0.062646866
CUST_2794_PI448782077	ADAM8	0.099792	1.4929409	1.2155328	2.3395429	0.18731546	-0.50228167	-0.099792
CUST_19156_PI448782077	IL6	0.34726238	0.8504877	1.0367937	1.6408534	-0.15445328	-0.5375862	0.15445375
CUST_18407_PI448782077	IGFBP2	-0.0012729168	2.0454462	2.729761	2.703986	0.37817788	-0.24062562	0.0012729168
CUST_21505_PI448782077	FGF9	0.024766922	1.5136738	2.3731618	3.345718	0.008181095	-1.2673373	-0.008181572
CUST_21099_PI448782077	INHBB	0.12040186	3.0199332	3.2861533	3.445809	-0.15644026	-0.048680782	0.048680782
CUST_15532_PI448782077	IL13RA2	-0.038360596	1.0937462	0.9125819	2.8635082	0.016237259	-0.016236305	0.14075089
CUST_4920_PI448782077	SERPINA6	0.34054565	1.4367414	1.2731524	2.687193	-0.8031931	0.959939	-0.34054565
CUST_18434_PI448782077	SERPINI2	-0.11238003	2.463696	2.9791121	2.8695421	0.93636274	0.11238003	-0.37586784
CUST_5317_PI448782077	VEGFA	0.08459377	1.009182	0.7376509	1.0227995	0.16580582	-0.17434883	-0.08459377
CUST_2175_PI448782077	IGFBP5	0.253232	1.5988293	1.9466524	2.5868683	0.027893066	-0.046684265	-0.027893066
CUST_14567_PI448782077	TNF	-0.10583782	1.5571432	1.8471928	1.4754095	-0.40258408	0.308383	0.10583782
CUST_11364_PI448782077	SERPIND1	-0.23202181	1.5593567	1.7803364	2.2697396	0.2432971	-0.7323632	0.23202181
H	Fold change compared to young hamsters
			vehicle						ABT-263
Wdr63	3.831	4.058	3.004	3.715	4.629	3.578	5.488	3.207	2.561	2.251
Fank1	2.883	4.902	3.379	5.543	7.658	3.838	5.976	2.936	1.545	1.483
Fgf9	0.232	5.37	2.832	2.781	4.742	1.744	7.704	0.601	0.584	0.831
Adam8	1.406	6.144	4.073	3.328	10.626	3.254	4.983	1.394	0.997	1.573
Serpin B10	1.273	4.062	5.411	4.273	5.529	2.796	3.258	2.756	1.085	2.378
p16	2.56	3.08	2.06	4.2	5.3	4	5.4	1.9	0.8	1.2
p21	1.3	1.43	1.34	1.88	2.35	1.29	1.3	1.19	1.59	1.41
Bcl2	2.52	1.18	2.37	0.6	0.86	1.34	1.19	0.69	0.84	0.55

## Sheet: Figure 2
A, left	ΔCt RdRp/Actg1
	Young						Aged
3 dpi	7.341	7.91	8.478	8.297	9.991	9.257	7.499	6.626	7.829	6.507	5.461	7.321
7 dpi	14.137	13.926	16.583	17.075	16.357	14.924	10.302	14.538	11.402	4.675	7.093	9.23
22 dpi	18.578	17.937	17.242	17.668	18.261	17.843	17.506	17.379	18.196
A, middle	Genome copy (E protein)/microgr RNA
	Young						Aged
3 dpi	105641269	109788761	94606334	90353327	101289728	47195429	57457990	255846086	185375165	205439945	229443059	64779695
7 dpi	292286	390347	53392	42412	57289	188897	3211727	155195	1430963	119873874	14360663	4696220
22 dpi	4967	2312	6228	3730	3593	2803	3782	2971	8026
A, right	Log10 viral particles/lung
	Young						Aged
3 dpi	5623413	5623413	5623413	7498942	4216965	7498942	13335214	10000000	42169650	10000000	237137370	13335214
7 dpi	nd	nd	nd	nd	nd	nd	4216	5623	nd	nd	nd	nd
22 dpi	nd	nd	nd	nd	nd	nd	nd	nd	nd	nd	nd	nd
C	Nucleoprotein expression (fold change compared to young)
	Young						Aged
	0.97313	1.02687	0.628103	1.3719	1.31468	0.685322	1.12171	4.26091	0.788237	1.89904	1.63297	7.60096
D	Fold induction relative to Young
	Young			Aged
Ace2	0.95	0.958	1.099	1.056	1.95	1.218	2.311	1.729	2.915
Tmprss2	1.164	0.768	1.119	1.058	1.444	1.45	1.448	1.285	0.927
Ctsl	0.795	0.763	1.649	2.23	2.104	0.844	2.21	0.676	0.72
Nrp1	0.982	0.736	1.384	0.733	0.691	0.312	0.369	0.452	0.307
E	Fold protein expression (Beta tubulin normalisation)
Young	0.723438	0.661354	0.523493	0.741773	0.485368	0.902564
Aged	1.77064	1.3476	1.15915	1.04343	1.59421	0.704596	0.515184	0.866461
F	Percentage body weight loss
dpi			Young					Aged
0	100	100	100	100	100	100	100	100	100	100
1	97.98	97.115	97.087	97.98	99.01	95.37	96.552	97.351	97.163	97.561
2	92.929	95.192	96.117	93.939	96.04	92.593	92.414	94.702	91.489	93.902
3	86.869	89.423	90.291	88.889	91.089	90.741	88.276	94.04	88.652	90.854
5	81.818	87.5	86.408	84.848	86.139	84.259	84.138	87.417	85.106	84.756
6	77.778	84.615	82.524	80.808	84.158	80.556	81.379	84.106	82.27	82.317
7	79.798	87.5	83.495	80.808	86.139	83.333	80.69	82.781	81.56	80.488
8	83.838	91.346	87.379	82.828	87.129	88.889	81.379	82.119	80.142	80.488
9	86.869	91.346	89.32	86.869	89.109	90.741	84.828	83.444	Dead	82.317
12	96.97	97.115	97.087	92.929	97.03	97.222	88.966	89.404		87.195				1
13	98.99	96.154	98.058	92.929	99.01	97.222	90.345	92.053		86.585
14	100	99.038	98.058	93.939	99.01	99.074	91.724	93.377		88.415
15	101.01	98.077	98.058	95.96	99.01	100.93	93.103	94.04		88.415
16	103.03	99.038	100.97	95.96	99.01	100.93	93.103	94.702		87.195
19	110.1	100.96	104.85	98.99	100.99	101.85	93.103	94.702		87.805
20	111.11	100	105.83	98.99	102.97	105.56	95.172	96.026		90.244
21	113.13	102.88	105.83	100	100	104.63	95.172	96.026		90.244
22	113.13	103.85	105.83	101.01	102.97	104.63	95.172	96.689		90.854
G	Histological score
	Necrosis / cell death						Alveolar and/or perivascular edema						Hyaline membrane / fibrin						Inflammation						Hemorrhage						Type II hyperplasia						Syncytia
Young (3 dpi)	0	0	0	0	0	0	0	0	0	0	0	0	1	1	1	1	1	1	1	1	2	2	2	1	0	1	1	1	1	1	0	0	0	0	0	0	0	0	0	0	0	0
Aged (3 dpi)	0	0	0	0	0	0	0	0	0	0	0	2	0	0	0	0	1	1	1	0	0	1	1	2	0	0	0	0	0	0	0	0	0	0	0	0	0	0	0	0	0	0
Young (7 dpi)	1	2	1	1	1	2	2	2	1	1	1	1	0	0	0	0	0	0	3	4	3	3	3	4	1	2	1	1	1	2	4	4	4	3	3	4	2	2	2	2	2	2
Aged (7 dpi)	1	1	1	1	1	1	1	2	1	1	1	1	0	0	0	1	0	1	3	3	3	3	3	4	1	1	1	2	1	2	3	3	3	2	3	4	2	2	2	2	2	2
Young 22 dpi)	0	0	0	0	0	0	0	0	0	0	0	0	0	0	0	0	0	0	1	1	0	1	1	0	0	0	0	0	0	0	1	1	1	1	1	1	0	0	0	0	0	0
Aged (22 dpi)	0	0	0	dead			0	0	0	dead			0	0	0				1	1	1				0	0	0	dead			1	1	1	dead			0	0	0	dead
I	number of inflammatory foci/lung section
Young	Aged
4	16
5	18
8	19
3	13
4	14
8	13
J	% Sirius Red labelling
Young (mock)	Young (22 dpi)	Aged (mock)	Aged (22 dpi)
3.47	4.75	6.81	8.97
4.32	3.42	7.65	7.67
4.4	4.65	4.51	9.55
3.47	3.99	5.1	5.17
3.85	3.75	4.72	5.43
	4.29		5.68
	4.22		5.6
	4.39		6.12
	4.22
	3.7

## Sheet: Figure 3
B	Fold change compared to young hamsters
Young	1.41672	0.447354	0.949868	1.18606
Aged	12.1633	10.2908	2.9235	11.1257	1.27964
C	Fold change compared to mock-infected young hamsters
Young Mock	Young 3 dpi	Young 7 dpi	Young 22 dpi	Aged mock	Aged 3 dpi	Aged 7 dpi	Aged 22 dpi
1.287	0.846	1.637	3.51	2.441	2.27	8.918	3.82
1.451	0.843	1.801	2	4.027	2.18	7	5.31
1.076	0.498	2.321	1.32	3.612	1.91	6.701	6.39
1.111	0.545	1.621		4.833	2.51	9.869
0.833	0.433	2.286		4.036	2.31	7.389
0.903	0.497	1.577		3.445	3.36
E, right	Fold change compared to vehicle-treated infected aged hamsters
Aged/Vh	1.61	1.36	0.38	1.47	0.17
Aged/ABT-263	0	0	0.27	0.28	0.08	0.51	0	0.06	0	0
F	Fold change compared to vehicle-treated young hamsters
Young/Vh	1.41	1.37	0.82	0.9	0.71	0.82
Young/ABT-263	1.33	1.52	2.49	1.04	1.73	1.65
Aged/Vh	3.72	3.57	3.13	4.1	3.78	5.51
Aged/ABT-263	3.6	2.16	3.79	2.65	2.26
G	Number of reads per transcript (Salmon)
		Vehicle			ABT-263
Il18rap	48.16	28.291	48	5	22	31	19
Il1rn	515.824	324.248	560.452	127.766	355.139	470.282	258.946
Tnfsf10	493.089	355	663.638	154	408.341	381	275.213
Il15ra	8.614	5.894	12.197	0	3.55	1.441	0
Il18r1	0	8.913	8.973	0	0	0	0
Oas2	93.771	61.007	102.766	25.707	63.319	51.132	61.785
Ddx60	551.987	440	641.904	116	426.053	362.567	214.154
Ifi44	445.543	333.089	580.044	147.083	361.903	355.42	303.807
Ifi209	20.705	15.69	22.977	4.163	8.926	6.327	5.237
Ifi47	712	392	566.516	145	494	420	254
Gbp7	392.135	253.941	489.265	71.753	245.735	361.525	157.231
Mx2	2412.33	1952.92	3723.48	664.167	2249.83	2246.86	1310.67
Stat2	489.631	436.116	771.803	184.966	562.273	469.777	298.357

## Sheet: Figure 4
A, left panel	Log10 viral particules/lungs
	Vh											ABT-263
Aged	7.125	7.125	7	7.625	8	8.375						6.875	6.875	6.375	6.25	7.25	7.25	6.875	6.5
Young	6.875	6.75	7.125	6.875	6.875	6.75	6.375	6.25	6.5	6.5		6.25	6.875	6.5	6.375	7	6.625	6.25	6.625	6.375	6.5	6.5
A, middle panel	ΔCt RdRp SARS-CoV-2 / Actg1
	Vh						ABT-263
Aged	2.094	0.419	1.979	1.125	1.01	3.969	6.188	2.726	3.789	4.07	2.905
Young	3.247	3.949	4.223	4.174	5.456	5.721	5.38	4.481	4.245	5.818	3.905	5.064
A, right panel	Genome copy (E protein)/microgr RNA
	Vh						ABT-263
Aged	349702449	423324878	665706237	482063535	570804257		351682701	364945408	492337177	248663974	429097486	340834429	237032493	291320299
Young	105641269	109788761	94606334	90353327	101289728	47195429	53693575	61287385	53967668	32439516	121662491	98236459
B, Left	Fold change compared to mock-infected aged hamsters
	Vh						ABT-263
Ifnb	82.838	672.609	84.715	328.567	374.292	228.071	26.739	125.371	27.602	55.402	148.091
Ifnl	1075.94	1971	856.16	2139.53	4417.75	1216.98	345.5	1440.78	692.66	894.01	2115.12
Stat1	8.283	12.013	9.1	12.689	10.046	7.11	6.08	7.242	2.807	4.892	5.072
Mx1	28.784	32.881	19.969	28.485	20.892	13.365	12.029	22.417	9.745	17.351	15.795
Ifng	5.269	11.179	10.879	9.656	6.661	6.328	0.724	2.439	1.23	2.727	3.716
B, Right	Fold change compared to mock-infected young hamsters
	Vh						ABT-263
Ifnb	162,117*	74.28	84.25	46.776	26.643	25.661	96.112	46.485	93.475	14.245	104.042	32.412
Ifnl	538,07*	362.8	244.7	277.48	85.73	142.59	503.54	162.52	383.45	96.71	529.36	292.45
Stat1	15,393*	7.955	7.831	5.09	4.033	5.547	5.653	5.527	12.13	3.321	7.536	4.593
Mx1	30,485*	10.257	11.668	9.114	8.15	7.33	11.997	7.047	17.494	6.557	19.214	7.92
Ifng	15,517*	5.801	4.554	4.595	2.926	3.114	1.659	2.163	5.353	0.932	2.933	0.589
D	Fold Change protein expression compared to Aged vehicle
Vehicle	0.416789	1.58321	0.586645	1.41336	0.353689	1.64631
ABT-263	0.309182	0.257541	0.181652	0.221425	0.293527	0.4449
E	Fold Change protein expression compared to Aged vehicle
Vehicle	5.73588	1.89305	1.35974	0.555807	0.834729
ABT-263	0.501865	1.76216	1.44787	0.755694	0.514699	0.210381	0.149765	0.131105
F	Fold Change protein expression compared to Aged vehicle
Vehicle	0.819045	0.340324	0.541831
ABT-263	0.243384	0.517941	0.603581	0.353238	0.455747	0.615099

## Sheet: Figure 5
A - Left	Histological scores		Aged
						necrosis/cell death											Alveolar and/or perivascular edema														Hyaline membrane/fibrin
Vehicle	1	2	1	1	1	dead	1	1	1	1	1	1	2	2	2	2	2	dead	2	2		1	2	1	1	1	1	2	2	1	2	2	dead	0	0	0	1	0	1							3	4	3	3
ABT-263	1	0	0	1	1	0	1	2	1	1	1	1	2	2	0	1	1	0	1	1	0	1	1	1	1	1	1	1	1	0	1	1	0	0	1	0	0	0	0							2	2	1	2
A - right	Histological score		Young
	Necrosis / cell death						Alveolar and/or perivascular edema						Hyaline membrane / fibrin						Inflammation						Hemorrhage						Type II hyperplasia						Syncytia
Vehicle	1	2	1	1	1	2	2	2	1	1	1	1	0	0	0	0	0	0	3	4	3	3	3	4	1	2	1	1	1	2	4	4	4	3	3	4	2	2	2	2	2	2
ABT-263	2	1	1	1	1	1	1	1	0	1	1	1	0	0	0	0	0	0	4	3	3	3	3	3	3	1	1	2	2	1	4	3	3	4	3	3	2	1	2	2	2	2
B
	Number of spectra per protein
	Old vehiche					Old ABT-263
A1i3	213.484	258.135	305.605	305.176	199.893	164.939	95.0927	137.49	182.593	142.074	186.548
Serping1	298.878	307.591	238.209	248.785	223.664	211.294	238.319	251.275	182.593	234.969	219.543
Cndp1	68.5737	69.9618	73.2057	80.7168	74.5548	42.0432	34.0456	50.9662	22.6222	35.5186	46.9543
Amy1.1	40.8984	34.5587	43.4586	43.6423	45.6189	35.0037	23.151	38.5684	26.9042	25.5187	34.8604
Serpinc1	50.4599	36.1871	26.7259	37.5941	35.6567	33.419	22.3057	24.8905	19.3904	31.4203	27.9188
Mmp19	20.7015	7.23742	12.7819	8.84567	18.3686	12.9364	14.0878	7.11156	6.46347	6.83049	10.1523
Anpep	2.58769	2.41247	3.48598	0.01	1.0805	0.01	0.01	0.01	0.01	0.01	0.01
Erap1	2.58769	4.82495	0.01	6.63425	5.40252	2.15606	1.17398	2.37052	3.23174	0.01	1.26903
Ctsa	6.46922	6.03119	3.48598	6.63425	4.32202	4.31213	4.69594	4.74104	4.8476	4.0983	3.8071
Dpep	1.29384	3.61871	3.48598	2.21142	2.16101	0.01	0.01	0.01	0.01	0.01	0.01
Fgg	596.462	645.337	544.975	597.083	572.667	503.441	473.116	519.144	475.065	389.338	484.771
Gp5	485.191	556.075	424.128	548.432	511.079	508.831	355.717	412.47	458.906	379.776	373.096
Fga	409.618	457.285	349.76	473.277	423.115	428.895	318.021	375.087	378.889	290.651	336.611
F10	28.4646	19.2998	23.2399	24.3256	29.1736	24.7947	18.7838	18.9642	21.0063	21.8576	19.0355
F13a1	10.3508	7.23742	4.64798	11.0571	17.2881	3.2341	12.9138	10.6673	12.9269	5.4644	0.01
Ccl6	1.29384	3.61871	2.32399	2.21142	0.01	1.07803	0.01	1.18526	0.01	0.01	2.53807
CRP	15.5261	8.44366	13.9439	13.2685	10.805	7.54622	4.69594	10.6673	8.07934	10.9288	16.4974
Nlrp12	6.46922	0.01	5.80997	0.01	4.32202	3.2341	1.17398	0.01	0.01	0.01	0.01
Gpld1	80.2183	83.2304	91.7976	86.2453	83.1989	67.916	72.787	61.6335	63.0188	87.4303	65.9898
Gpx3	11.6446	12.0624	11.6199	8.84567	11.8856	9.70229	4.69594	10.6673	9.69521	5.4644	7.61421
Cyp7b1	9.56151	12.376	7.27409	11.4883	8.1254	7.02877	11.0237	7.57381	8.2894	7.00809	6.8401
Ca2	11.6317	12.0503	18.5919	11.0239	11.8531	12.904	9.38014	18.9286	8.06318	2.7322	6.33248
Extl2	3.88153	3.61871	3.48598	3.31713	4.32202	5.39016	1.17398	1.18526	1.61587	2.7322	2.53807
Tfrc	9.05691	3.61871	3.48598	6.63425	7.56353	0.01	3.52195	0.01	0.01	1.3661	0.01
C				Inflammation					Type II hyperplasia						Number of inflammatory foci/lung section
Young/vh	1	1	1	1			1	1	1	2					6.5	8	6	4
Young/ABT-263	1	1	1	1	1	1	1	1	2	1	1	1			4.5	3	9	8.5	4	6.5
Aged/vh	1	1	1	2	1	dead	2	2	2	3	2	dead			11.5	9	11	14	14.5	dead
Aged/ABT-263	1	1	1	1	1	1	2	1	2	1	1	1			11	6	8.5	7.5	6.5	4.5
D	% Red Sirius labelling
Young/vh	3.92	4.08	3.96	3.52
Young/ABT-263	3.68	4.56	4.56	3.64	3.8	3.88
Aged/vh	4.8	5.04	5.28	5.2	5.6
Aged/ABT-263	5	5.52	5.12	5.36	5.44	5.56
E	Ratio of the abundance of the protein in a given sample divided by the abundance of the same protein in the pooled samples
			Vehicle				ABT-263
Psmd9	1.46766	1.58962	1.02516	1.60422	0.439225	1.06397	0.337446	0.542113
Psmb3	1.22084	1.56985	1.36006	1.97401	0.536908	1.32749	0.373791	0.589621
Psma7	1.41978	1.30624	1.05711	1.16856	0.52782	0.874182	0.451809	0.440876
Psma1	1.34013	1.53326	1.05444	1.67777	0.44564	1.20176	0.442434	0.563326
Psma2	1.60749	1.91152	1.16513	1.88758	0.462908	1.11506	0.398895	0.494228
Psma6	1.38704	1.35249	0.967106	1.30241	0.53718	1.00653	0.380153	0.498664
Psmb4	1.33845	1.45129	0.861111	1.20904	0.533203	0.875324	0.479995	0.446495
Itga1	1.41877	1.18676	0.897119	1.2837	0.463478	0.853898	0.555231	0.474185
Emcn	1.64076	1.89762	1.55757	1.67364	0.636821	0.800609	0.577992	0.45344
Itgb2	1.58417	1.56834	1.03381	1.74428	0.576281	1.07393	0.591212	0.704496
Itgb1	1.4052	1.47553	1.04471	1.63224	0.419704	1.17656	0.503632	0.623137
Cd44	1.68788	1.55996	1.10122	1.52663	0.456715	1.03816	0.533545	0.539468
Cd44	1.68788	1.55996	1.10122	1.52663	0.456715	1.03816	0.533545	0.539468
Clec3b	1.62531	1.59049	1.3739	1.62631	0.489868	1.16305	0.426852	0.558736
Pcdh1	1.61002	1.72288	1.14787	2.05723	0.279763	1.32226	0.729271	0.727447
Icam1	1.61029	1.71287	1.00421	1.82361	0.503739	0.87552	0.606002	0.610349
F11r	1.17	1.36	0.95	1.48	0.41	0.89	0.54	0.62
Icam2	1.40411	1.44679	1.12899	1.8593	0.472388	1.2059	0.537897	0.667824
Cr1l	1.45619	1.305	1.14452	1.54504	0.458344	1.06256	0.597895	0.566552
Ctsz	1.74748	1.99424	1.22188	1.82253	0.451731	1.24721	0.693968	0.859229
C1qbp	1.14995	1.15184	1.07713	1.3885	0.450095	0.756134	0.394728	0.537095
[truncated: 44 more columns]

## Sheet: Extended data Fig. 1
D	Fold Change protein expression compared to young
Young	0.395155	0.501957	0.931282
Aged	0.526796	3.90601	0.755091	3.00096	1.18969	5.3397
E	Fold Change protein expression compared to young vehicle
	Vehicule									ABT-263
Young	1.25017	0.697904	1.05193	1.17917	0.820834	0.913072	0.908257	1.17867		0.861564	1.28285	2.30763	1.00165	0.624141	0.942763	1.62639	1.22794	3.11171
Aged	4.56994	2.4758	1.23531	0.571266	2.40825	0.631804	2.84538	1.39889	1.80453	0.736326	0.221123	0.185151	0.512796	0.552381	0.415725	2.21077	0.754682	0.67132
F	ONPG-based -beta-Gal activity
	OD (450 nm)
vehicle	0.4869	0.5523	0.5187
ABT-263	0.3479	0.4077	0.3764

## Sheet: Extended data Fig. 2
A, right	Fold change protein expression compared to young
Young	1.5537	1.03888	0.40742
Aged	1.37805	2.35159	3.12608

## Sheet: Extended data Fig. 4
A	% of initial weight
day	Young Vh						Young ABT-263						Aged Vh						Aged ABT-263
0	100	100	100	100	100	100	100	100	100	100	100	100	100	100	100	100	100	100	100	100	100	100	100	100
1	98.0583	95.8763	98.9899	96.7742	99.0099	99.0291	99.0476	98.0392	97.4359	98	95.8763	96.3303	96.7105	96.8944	96.1538	95.7265	94.8148	96.4789	97.5155	96.8944	96.7033	98.7261	95.9459	97.3333
2	97.0874	91.7526	94.9495	93.5484	96.0396	97.0874	95.2381	93.1373	94.0171	95	91.7526	93.578	93.4211	91.3043	92.9487	93.1624	93.3333	94.3662	93.7888	93.7888	93.4066	98.0892	91.2162	94
3	84.466	87.6289	90.9091	102.151	91.0891	93.2039	92.381	88.2353	88.8889	89	86.5979	90.8257	90.7895	90.0621	88.4615	88.8889	89.6296	91.5493	91.3043	90.6832	89.5604	96.8153	85.8108	90
5	87.3786	84.5361	88.8889	90.3226	89.1089	87.3786	85.7143	81.3725	84.6154	82	81.4433	84.4037	84.8684	84.472	82.0513	83.7607	85.1852	87.3239	84.472	85.0932	84.6154	91.0828	81.0811	84.6667
6	84.466	80.4124	86.8687	86.0215	85.1485	82.5243	79.0476	78.4314	83.7607	79	79.3814	81.6514	83.5526	81.3665	78.8462	76.9231	81.4815	84.507	83.8509	81.9876	81.8681	88.535	79.0541	84.6667
7	87.3786	79.3814	87.8788	88.172	88.1188	84.466	76.1905	79.4118	85.4701	79	80.4124	81.6514	80.9211	81.3665	77.5641	75.2137	80	82.3944	82.6087	81.3665	80.2198	86.6242	78.3784	84
C	Fold increased compared to young Vh
Young/Vh	1.26	0.79	0.84	1.2
Young/ABT-263	0.81	1.38	1.01
Aged/Vh	1.44	0.81	1.39	2.51	2.08
Aged/ABT-263	1.24	1.33	0.95	1.3	1.03	1.82

## Sheet: Extended data Fig. 5
A, left	ΔCt RdRp/Actg1
	Vh						ABT-263
Aged	10.302	14.538	11.402	4.675	7.093	9.23	15.205	12.758	10.434	12.258	5.571	12.843
Young	14.137	13.926	16.583	17.075	16.357	14.924	13.367	18.027	17.291	17.69	17.704	16.71
A, right	Genome copy (E protein)/microgr RNA
	Vh						ABT-263
Aged	3211727	115195	1430963	14360663	4696220		69249	576281	2856007	511453	411364
Young	292286	390347	53392	42412	57289	188897	26041	40503	25824	87354	65639
B - Left	Fold change compared to mock-infected hamsters
	Vh						ABT-263
Ifnb	5.632	2.589	2.465	21.924	15.079	2.039	0.734	0.982	1.334	1.997	3.56	1.467
Ifnl	33.796	4.165	17.158	382.206	139.615	72.197	2.113	12.032	11.777	8.166	48.786	2.675
Stat1	5.06	5.997	5.197	5.889	10.662	6.51	3.468	4.177	3.762	4.686	4.454	5.994
Mx1	4.517	2.381	5.267	9.857	7.246	5.995	2.639	4.389	3.389	4.358	5.359	2.614
Ifng	4.869	2.503	2.55	8.123	11.517	6.635	1.427	1.747	2.856	2.732	3.776	1.675
B - right	Fold change compared to mock-infected hamsters
	Vh						ABT-263
Ifnb	0.547	0.902	1.537	2.319	1.569	0.818	0.634	0.36	0.424	0.404	1.008
Ifnl	2.019	2.955	0.492	1.183	1.114	1.788	3.971	0.631	0.806	0.455	1.991
Stat1	5.04	4.447	3.006	5.716	5.062	3.213	1.133	2.476	3.206	1.762	2.111	3.774
Mx1	4.431	2.393	3.023	5.67	4.08	2.778	2.257	1.16	2.728	1.256	1.448	2.019
Ifng	2.652	1.358	1.122	1.76	2.438	1.177	1.774	0.672	0.807	0.433	0.636	1.1
D	Fold change compared to young Vh
Vehicle	0.97313	1.02687	0.628103	1.3719	1.31468	0.685322
ABT-263	0.400486	0.493167	1.1499	0.426748	1.17446	0.856826

## Sheet: Extended data Fig. 6
C	Fold change compared to Young vehicle
Aged vehicule	1.37805	2.35159	3.12608
Aged ABT-263	1.39481	1.01074	1.80453
D	Fold change compared to vehicle
Vh	1.13	0.86	1.51	0.48
ABT-263	0.86	1.12	0.37	0.21	1.1	1.01	0.1	0.43	0.3

[truncated: 1 more sheets: Extended data Fig. 7]
